# Supplementary material for: Synthesis, Chiral Resolution and Enantiomers Absolute Configuration of 4-Nitropropranolol and 7-Nitropropranolol
Source: Molecules. 2022 Dec 21;28(1):57. doi: 10.3390/molecules28010057 (PMC9822233; doi:10.3390/molecules28010057)
Supplement: Supplementary file 1 [file molecules-28-00057-s001.zip]

Archive with 1 entries (1 files):
- molecules-2043157-supplementary.pdf
